# Supplementary material for: Protective Effect of Paeoniae Radix Alba Carbonisata on Hepatic Amyloidosis by Regulating Calcium Homeostasis
Source: Int J Mol Sci. 2026 Mar 11;27(6):2582. doi: 10.3390/ijms27062582 (PMC13026298; doi:10.3390/ijms27062582)
Supplement: Supplementary file 1 [file ijms-27-02582-s001.zip]

Archive with 1 entries (1 files):
- ijms-4162210-supplementary.pdf
